# Supplementary material for: Discovery of Cyclic Peptide Inhibitors Targeted on TNFα-TNFR1 from Computational Design and Bioactivity Verification
Source: Molecules. 2024 Oct 31;29(21):5147. doi: 10.3390/molecules29215147 (PMC11547827; doi:10.3390/molecules29215147)
Supplement: Supplementary file 1 [file molecules-29-05147-s001.zip]

Archive with 1 entries (1 files):
- molecules-3252377-supplementary.pdf
